# Supplementary material for: Synthesis and Characterization of a Series of (PPRP)Co Complexes and Comparison of their Electronic Properties and Catalytic Activities
Source: Organometallics. 2026 Jun 19;45(13):1554–70. doi: 10.1021/acs.organomet.6c00131 (PMC13371084; doi:10.1021/acs.organomet.6c00131)
Supplement: Supplementary file 1 [file om6c00131_si_001.xyz]

94
Computed coordinates of PPNEt2P derivative
Co  5.30556238651614      5.55968093771091     20.94819911957955
P   6.56271276744266      6.42667364732191     19.40927195096835
P   6.53524606850383      6.39414398906059     22.42471294291879
P   3.56039366155509      6.68783338632462     21.44628243373808
N   6.10362856293851      8.01013762452425     22.89897538982834
N   8.08401188030786      6.93387349626531     21.94107542285006
C   5.47862006385251      3.87037727086244     21.25872560079953
C   8.42748360806088      8.27280833014185     22.40432090838091
H   8.50398472792869      8.95033515648124     21.53586084382524
H   9.39153396870127      8.29760560806313     22.94081152998676
C   7.29623210608098      8.71617142547325     23.33721468631747
H   7.54477774173956      8.47542881678926     24.38924430993454
H   7.14461508920306      9.80341282165761     23.26089750205225
C   8.31487940873197      5.92999895273259     19.70207844777834
C   8.86885398148851      6.29496758603031     20.94933345474521
C   10.22003322385771    6.04079350883285     21.20102144178741
H   10.64163324667739    6.33130846651920     22.16661170278943
C   11.01762618978387    5.41215703515083     20.24771360868804
H   12.07164399479147    5.22035718114488     20.46263389613436
C   10.46409079731000    5.01465284741820     19.03417979768371
H   11.07826362215788    4.51044678097227     18.28448071940524
C   9.12050390417178      5.27744888360166     18.76693408476019
H   8.69866012052875      4.99285103239324     17.79962783566591
C   6.22936929906699      5.91831548017168     17.67683704878223
C   6.05035354206917      6.83175925155439     16.63355481951069
H   6.17115610000021      7.90165868820900     16.81623910409275
C   5.69864946024267      6.38758859163341     15.35770054246467
H   5.55216786635714      7.11520852409490     14.55528053842390
C   5.53310566157371      5.02792501266658     15.10904446533715
H   5.25729086825133      4.68229563881290     14.10970484550363
C   5.70841527246341      4.10885673183648     16.14536207315119
H   5.57020047620794      3.04059934298922     15.96163396583979
C   6.03797216095981      4.55200506606242     17.42241060294698
H   6.13386667162305      3.83328591390340     18.24137148449914
C   6.87329217028489      8.24676511176268     19.24689793234276
C   8.01733228720479      8.74469970632206     18.60498639228596
H   8.73855056213453      8.05260194638230     18.16223173133292
C   8.25412752165291     10.11519674806414     18.53683823130473
H   9.15187585532022     10.48591990055031     18.03555768682506
C   7.35100452168619     11.01224570372470     19.11076434394641
H   7.53745841591080     12.08807123652168     19.05685202488187
C   6.21400342821090     10.52880122217063     19.75272538768014
H   5.49817005543117     11.21808495037189     20.20711888692212
C   5.98365769626764      9.15492741954361     19.82235176379565
H   5.10324376425517      8.78314941627681     20.34063208206203
C   4.84881126826404      8.34664859525090     23.42205496136312
C   4.78071325534302      9.24463545483067     24.50576602262520
H   5.69937565889717      9.65841371827040     24.92077975641006
C   3.57015241852333      9.60052846742508     25.08723853615877
H   3.56697951645242     10.29700766351179     25.92983856234580
C   2.37996614070523      9.05346532010266     24.62005090240098
H   1.42340608642259      9.30748852165037     25.08093711505320
C   2.43093442103663      8.16921871865635     23.54778988044650
H   1.49734198042495      7.73802088546723     23.17718292725369
C   3.62924135391476      7.81583035950948     22.91255896304302
C   2.88377795606133      7.79122021680263     20.12041952683270
C   2.96642980976659      7.32510597786073     18.80054966338380
H   3.38161417815125      6.33213077371643     18.60940473184385
C   2.55805219401198      8.12075248065661     17.73418129036624
H   2.64364510054170      7.73621088686917     16.71448019405314
C   2.06806310627401      9.40550516219505     17.96792450423129
H   1.76122078486901     10.03828694277040     17.13118680873495
C   1.98054655543411      9.87987573787151     19.27494490221996
H   1.60270044110051     10.88702096265729     19.46913600836102
C   2.38168391924527      9.07826129730562     20.34449717368303
H   2.32267590094669      9.47719036507964     21.35939580040525
C   2.09414061624820      5.65459491468622     21.87113521617073
C   2.27134111725741      4.63378593314984     22.81299680695949
H   3.26312732979946      4.46956881770540     23.24130522558363
C   1.20608577363408      3.82427477641186     23.19256737267408
H   1.36285467791530      3.03649692757602     23.93376731110770
C   -0.05223905550454      4.00923856704723     22.61727255340476
H   -0.88909838555624      3.36826343302184     22.90611946217143
C   -0.23428313823530      5.00880347133075     21.66503451349140
H   -1.21452235838526      5.15484088681134     21.20412557196050
C   0.83210660085169      5.83082407496655     21.29570633417147
H   0.67430782365898      6.61593125805915     20.55229899539512
H   4.40215922887240      5.02051511955303     19.90681063068145
O   5.55235130038267      2.73002489473989     21.42879714603860
C   8.54743750327716      3.78426594735308     23.50361037214761
N   6.88896170431331      5.63168368915888     23.91452552149256
H   7.82491273037393      2.98455303229922     23.71853116982274
H   9.55055245509075      3.43302720767819     23.79219160763290
H   8.54991101915090      3.93863789776260     22.41377382614729
C   5.45529777534293      3.82093610601783     24.95902762641175
H   5.26529669537448      3.33685098228276     23.99000151200839
H   6.27841537240083      3.28281811129668     25.45339928722884
H   4.56030675354450      3.69890903445122     25.58879060342515
C   8.19432697107792      5.07699558067838     24.23739249569457
H   8.21940336128621      4.91260143154154     25.32885893661131
H   8.97213388240891      5.83128807645971     24.03507686293000
C   5.77058489476650      5.30449070923729     24.78890287132887
H   4.87610179368976      5.81709421049464     24.40047813909130
H   5.94953873106897      5.75634001066863     25.78368021244298
100
Computed coordinates of PPNiPr2P derivative 
 Co  5.25756763407383      5.51243094466547     20.98975569552666
  P   6.50020235708547      6.41859447079253     19.44659895690594
  P   6.54865254991344      6.24566353330757     22.50853314941584
  P   3.55275549457437      6.68833430781041     21.53063683676645
  N   6.16053141311028      7.87790198091711     22.99745455475611
  N   8.06385534578691      6.80701654690347     21.92725356220275
  C   5.50902618451858      3.80123039002839     21.00591251732089
  C   8.45089771432356      8.14242095583358     22.35505972622943
  H   8.51595697576584      8.80687976118922     21.47631518941122
  H   9.43514545284547      8.15226165005006     22.85737682751167
  C   7.36326723917131      8.62391106212565     23.32153522769642
  H   7.67652161883847      8.46343677849882     24.37159069043446
  H   7.18628737610049      9.70195920181848     23.18737794604715
  C   8.23419473730022      5.83624708319711     19.67949559635850
  C   8.81464752646116      6.12980091910094     20.93231146384021
  C   10.14679131627921    5.78166141151613     21.17184724641645
  H   10.59749126794164    6.02222158497862     22.13808276316976
  C   10.89871211988626    5.13075290909812     20.19544094410110
  H   11.93942999741845    4.86691490020613     20.39873505547466
  C   10.31767549776532    4.81105476715152     18.97210864869614
  H   10.89728970357827    4.29435867259716     18.20349904241020
  C   8.99227078821057      5.16509139271096     18.71858314937659
  H   8.55070845609802      4.93593596312041     17.74565153760559
  C   6.11990818674728      5.95433018399980     17.70843334715638
  C   5.94370846197340      6.89127704866447     16.68507830090465
  H   6.08466981299067      7.95514586948299     16.88700249788834
  C   5.57163734317810      6.47994920385282     15.40413077288308
  H   5.43130440623564      7.22677269848278     14.61823098882052
  C   5.37928508849234      5.12878032044723     15.12877347262117
  H   5.09055931702276      4.80797373705286     14.12462512855879
  C   5.54872768776029      4.18639757547950     16.14456884334460
  H   5.39173865157869      3.12432062315246     15.94097943736395
  C   5.90136229255245      4.59692291859258     17.42663995646385
  H   6.00314360760879      3.85445221551598     18.22319758984923
  C   6.86925458209233      8.22739714715496     19.30739755020431
  C   8.00074927772917      8.69924692587648     18.62532030051099
  H   8.67914825110610      7.99179778382408     18.14057318105177
  C   8.27862184776865     10.06254986634637     18.56759984941588
  H   9.16530425353688     10.41291415819384     18.03310651393339
  C   7.42934876428527     10.97797772652141     19.19275253678179
  H   7.64750712674234     12.04811432002051     19.14608138704265
  C   6.30579244461608     10.52002671179060     19.87597618964960
  H   5.63161343838068     11.22334672773301     20.37117054736887
  C   6.03445700088879      9.15293813456573     19.93512478802583
  H   5.16585942524190      8.80014139143006     20.48674742624544
  C   4.92056702101982      8.29645992499769     23.48756025428577
  C   4.89150336465122      9.23414995164928     24.54070207990721
  H   5.82836739729534      9.60611891310307     24.95497871352055
  C   3.69904126584938      9.67655413561660     25.09755777803682
  H   3.72854503070562     10.39879828334717     25.91755945715369
  C   2.48249372677552      9.18554445619409     24.63353157830839
  H   1.53774604065682      9.51329232397839     25.07183284694330
  C   2.49303717005384      8.26946187877589     23.58842250874210
  H   1.54025434972688      7.88681906570369     23.21270352403319
  C   3.67644922440235      7.82242552345610     22.98259769970603
  C   2.92443830079249      7.82620332818297     20.19987768109996
  C   3.02633379522528      7.39086058212428     18.87086030265650
  H   3.43046026455443      6.39742946474766     18.66201157518377
  C   2.64855203979838      8.21371944553924     17.81315831587894
  H   2.74728266837681      7.84726647443580     16.78814921635819
  C   2.17446388451746      9.50036103068281     18.06390413412278
  H   1.89380726364732     10.15603900260709     17.23573830141203
  C   2.07018406472246      9.94724908961317     19.37926088696787
  H   1.70630839381571     10.95652591640919     19.58854723875631
  C   2.43691767119193      9.11678811759484     20.43848745853918
  H   2.36555973984367      9.49959414694590     21.45798365145047
  C   2.03381798628145      5.71968661996177     21.94193843952228
  C   1.94741177931791      5.06305364053527     23.17713794870699
  H   2.73934054642030      5.19198334187805     23.91783811922614
  C   0.85596955181425      4.25668338013557     23.48326789176083
  H   0.80730212359082      3.75959584107961     24.45533153839412
  C   -0.16930367934416      4.08250923167085     22.55295783622881
  H   -1.02532689755361      3.44587518372499     22.79045759639047
  C   -0.09298439116059      4.72752351871704     21.32189174062991
  H   -0.89030135705560      4.60045405917516     20.58517749359384
  C   0.99875776141435      5.54276257596001     21.01926088601558
  H   1.03581489165766      6.04695714332995     20.05124453551200
  H   4.30919326812673      5.05240589795837     19.95446901916766
  O   5.67637148610437      2.66355348139746     20.90159919747592
  C   8.41774022396211      5.33570512443717     24.39145384960871
  H   8.99408019494390      5.96939424156269     23.70962578039685
  C   8.98939475846654      3.92160474546376     24.25912216976543
  C   8.62002512734941      5.91356238647807     25.79531996005756
  N   7.02330247884076      5.39135824314856     23.92149930237739
  H   8.89440849456171      3.57115502228579     23.22059557449371
  H   8.46676160588338      3.20230757939573     24.90985440489098
  H   10.05530263255983    3.90280623302583     24.53549303872366
  H   8.12062662656717      5.31981024590991     26.57650862660695
  H   9.69253709941847      5.93752339267269     26.04215071416520
  H   8.23454847708640      6.94248375516595     25.85946574080810
  C   6.05962194067914      4.69923641439856     24.80230301155763
  H   6.68557629937496      4.22310436650638     25.57152258462791
  C   5.28083614843687      3.56169260716515     24.14728003364167
  H   4.56967243654123      3.93154567777175     23.39857435890072
  H   5.95677708798157      2.85769561216744     23.64290588547864
  H   4.71681847153706      3.01049449548968     24.91603501360582
  C   5.13338959126354      5.66262566522313     25.54678485925906
  H   4.40704448414439      6.13604664200736     24.87112734465695
  H   4.56369914378021      5.12644550064936     26.32170259859307
  H   5.69888089380603      6.47054260204432     26.03381076832681
87
Computed coordinates of PPOEtP derivative
Co  5.29953589928333      5.49879730810832     20.61664675264829
  P   6.61023104528279      6.36773529003457     19.13422439463528
  P   6.54723059589400      6.19619203324471     22.12349612862987
  P   3.62281476794363      6.56759322017734     21.40471330129258
  N   6.29150242836497      7.76191031388722     22.78976031314306
  N   8.14721099962095      6.62779662030544     21.71520552762163
  C   5.37401055021629      3.77535164779847     20.84248369522806
  C   8.65787451943199      7.79901055654663     22.40632414960587
  H   9.36508978785074      8.33556738526774     21.75652301091502
  H   9.19388240524733      7.53637857757505     23.33838146068544
  C   7.43193537362209      8.66809353263053     22.70437523423098
  H   7.59091372142971      9.21852546379239     23.64302592597863
  H   7.26897821150826      9.40937698116953     21.90116747519789
  C   8.32807168228313      5.75669515955931     19.42827688421828
  C   8.89130248877373      5.96925993512021     20.70812102650478
  C   10.20578713555555      5.57009241099581     20.96059310532019
  H   10.63801953487226      5.75137853153622     21.94793650640932
  C   10.95843945980016      4.93745766052590     19.97208356139005
  H   11.98562247009004      4.63236350863398     20.18637979343155
  C   10.39368915012027      4.68372418266443     18.72658243091704
  H   10.97039357266999      4.17543010110601     17.95045325692590
  C   9.08629204294807      5.09399688427646     18.46180216623316
  H   8.65660038356894      4.91524103616775     17.47312214847393
  C   6.34947741298151      6.02733621450357     17.34533654758312
  C   6.82830517051595      6.86847657857552     16.33286365068312
  H   7.37649522151764      7.77834420536175     16.58917998287424
  C   6.60443762232038      6.55906258888501     14.99262638745960
  H   6.97641879450963      7.22891449471287     14.21329369713684
  C   5.90323785702398      5.40399455579372     14.64835044694695
  H   5.72456778278865      5.16483840733949     13.59678531065201
  C   5.42394432611387      4.56054634628235     15.64932128180775
  H   4.86806899428963      3.65671920369259     15.38762729808876
  C   5.63954884768731      4.87458049068428     16.99002482090708
  H   5.24656409309445      4.23023164652471     17.78041521816903
  C   6.92490898095175      8.19305069489251     19.13326552433062
  C   8.19175625635602      8.77509986851088     18.99949318431803
  H   9.07236014491324      8.14244113243498     18.85814471279082
  C   8.34364773214255     10.16125369979591     19.05338185555216
  H   9.33940430038170     10.60123195547034     18.95325583643804
  C   7.23143828821001     10.98359302613716     19.23300793614804
  H   7.35341984258890     12.06890809142770     19.27848520764975
  C   5.96408409758037     10.41338242319232     19.35227759483226
  H   5.08133315814765     11.04275070365115     19.49143881043232
  C   5.81711447440602      9.02930968991247     19.30538087754498
  H   4.82756559165926      8.58549958018061     19.41647658963980
  C   5.06316648660909      8.15117835035682     23.34912628020269
  C   5.06556771689309      9.06966063034730     24.41694256027305
  H   6.01208341657019      9.48002269430862     24.76952332662485
  C   3.89548560369392      9.44495264571869     25.06070204572596
  H   3.94410437068669     10.15694738120759     25.88864943466785
  C   2.67609657150900      8.89519658500211     24.67155038281771
  H   1.74985508347809      9.16246837769233     25.18431036584578
  C   2.65789875135943      7.99948322730749     23.61106451832887
  H   1.70085946573933      7.57817669584743     23.29197588917028
  C   3.81778653746056      7.63287248406691     22.91025100536293
  C   2.72478191046378      7.70686338543812     20.25459165394437
  C   2.43948045803619      7.22820237024049     18.96657755644939
  H   2.70829516653785      6.20111251914059     18.70560976756097
  C   1.85196478569889      8.05232372483467     18.01178497841457
  H   1.64073307521648      7.65837253995832     17.01467690717036
  C   1.55697155222363      9.38104323969256     18.31929251833062
  H   1.11178151868474     10.03468384018921     17.56503064220777
  C   1.84272343398020      9.87065825719960     19.59091674111553
  H   1.62017565738346     10.91126660854896     19.84109285041999
  C   2.41835241418185      9.03927366406573     20.55353016591670
  H   2.64921019442260      9.44707257915726     21.53926536002558
  C   2.29122049646033      5.43597165052106     21.99200485715102
  C   2.67074287799423      4.44384712915379     22.90683756636117
  H   3.71664699462215      4.37565280357323     23.22156512755892
  C   1.73088137316439      3.55103808489640     23.40938382327699
  H   2.04029146989070      2.78536580284214     24.12498785878494
  C   0.40075096980961      3.62389105112382     22.99125199441957
  H   -0.33547524456485      2.91462496690150     23.37806738220576
  C   0.01830800406454      4.59870575195940     22.07442517824327
  H   -1.01979434133958      4.65958525037811     21.73756639856709
  C   0.95820213774613      5.50592965731406     21.58002939050926
  H   0.64315890770853      6.27199057841127     20.86710891822997
  H   4.31395203407061      5.12226930083374     19.57872158695918
  O   5.36653152963602      2.63098420594805     20.96493257841812
  O   6.58340215435685      5.24423959464974     23.46405449261741
  C   7.28938386677038      5.52586576803238     24.65949712820361
  H   6.63835209401040      5.20699466534806     25.48841712078418
  H   7.43297854243637      6.61528946413779     24.77335657863096
  C   8.61147967674050      4.78467949062803     24.70199947697620
  H   8.44562000922617      3.70350648025829     24.59290433951251
  H   9.27071266826890      5.10552424483755     23.88190568207728
  H   9.12765239153879      4.96397831884361     25.65720654831092
90
Computed coordinates of PPOiPrP derivative
Co  5.38063322979317      5.48624311592792     20.58864078044947
  P   6.65892983820653      6.37874791441707     19.09149743072788
  P   6.64449828979745      6.19282980273414     22.07612831807746
  P   3.71033489408777      6.52526813044709     21.42783501595970
  N   6.38867238092047      7.76232018439748     22.73551904124329
  N   8.23805454549558      6.62701265314412     21.65243348920092
  C   5.47786077435651      3.76358914300724     20.81156636727594
  C   8.75554197302939      7.79762860931583     22.33975889796621
  H   9.45106182438089      8.33839419185772     21.68075648168213
  H   9.30689735894885      7.53184346899725     23.26171783562562
  C   7.53221897767561      8.66456433691169     22.66085816319445
  H   7.69882690744449      9.19653036872027     23.60896663618085
  H   7.36691923770488      9.42187810816215     21.87362004743033
  C   8.38739050267890      5.78041294658676     19.35381920326272
  C   8.96762174623648      5.97874356588567     20.62825317938929
  C   10.28394966014418      5.57400449863353     20.86097071307305
  H   10.72545199980507      5.73997781867628     21.84695951072483
  C   11.02447550200684      4.95371136454875     19.85574451245373
  H   12.05348764110398      4.64407746302576     20.05428437625151
  C   10.44492849077567      4.71723165274607     18.61358886153101
  H   11.01197493935175      4.21873554806462     17.82408587895081
  C   9.13418608487304      5.12988671791117     18.37008204042782
  H   8.69206095076959      4.96156468110384     17.38509734316477
  C   6.37695889062052      6.04963516084456     17.30421907715638
  C   6.83787708350462      6.89959001088442     16.29085873008362
  H   7.38087466981561      7.81298486150943     16.54577951325775
  C   6.60344099863058      6.59365106411345     14.95165865075520
  H   6.96226681829881      7.26959400687659     14.17140772354470
  C   5.90893766647415      5.43381900226240     14.60961818230603
  H   5.72267209738187      5.19689911159674     13.55886389841891
  C   5.44619810630338      4.58248827432201     15.61168136200253
  H   4.89546098811391      3.67502243232347     15.35167939611917
  C   5.67271302843465      4.89273306097420     16.95146826159678
  H   5.29389724396330      4.24194441258873     17.74359420253313
  C   6.95056638842367      8.20722699473296     19.10748724631718
  C   8.20565565562480      8.80703470476985     18.94502799070340
  H   9.08864138948956      8.18719038246374     18.76588048845568
  C   8.34258146659236     10.19383556582515     19.01855897714088
  H   9.32939252558648     10.64798300009692     18.89564349436262
  C   7.22683055701504     10.99864634054562     19.24885996540687
  H   7.33729976033320     12.08440000373702     19.31078931541439
  C   5.97079808601818     10.41069931378938     19.39878844120022
  H   5.08614869121053     11.02669033956440     19.57967267588699
  C   5.83867942927182      9.02604523519987     19.33035483859605
  H   4.85874670059378      8.56727512035195     19.46588932050182
  C   5.17638551630031      8.12406797243619     23.34191872153644
  C   5.19526272540649      9.02591683646972     24.42379241345191
  H   6.14296134056131      9.45481409507601     24.74973483329209
  C   4.04021019428038      9.35966737216686     25.11610114992702
  H   4.10103836604816     10.05858064509160     25.95436152533591
  C   2.82137483822446      8.78627837275272     24.76094459676774
  H   1.90812836336607      9.02141315891665     25.31134161767644
  C   2.78644748367790      7.90918207415918     23.68499671005488
  H   1.82899721802927      7.46955979614055     23.39317097073035
  C   3.92895254338497      7.58194118988367     22.93819174519013
  C   2.75699524035449      7.65528666368051     20.31463455441779
  C   2.44553843302067      7.18296453827360     19.03049969716039
  H   2.73315401113847      6.16610980604938     18.75008893131676
  C   1.80661339632705      8.00135930487774     18.10420951108075
  H   1.57369869179226      7.61271173201184     17.10984781044573
  C   1.48642661428616      9.31825989945620     18.43612663954348
  H   0.99900052448689      9.96689892964406     17.70397068680028
  C   1.80073130277709      9.80259742051039     19.70304429119020
  H   1.55991732172848     10.83456662485118     19.97135200173435
  C   2.42758323063216      8.97654313279435     20.63766171919211
  H   2.67941826829644      9.37916790092643     21.62046621156003
  C   2.42006299146945      5.36784627624252     22.05454671541544
  C   2.84433665003437      4.39966567926774     22.97565349586075
  H   3.89846673050318      4.36222164589153     23.26800344811451
  C   1.93749800999513      3.49301770089374     23.51264869087362
  H   2.28078391899338      2.74682806812307     24.23350238363763
  C   0.59707487369084      3.52730686445674     23.12272258631448
  H   -0.11364802005889      2.80771036585437     23.53724862721753
  C   0.17125125159155      4.47698630504775     22.19869243542169
  H   -0.87505257960146      4.50750459602659     21.88381028210902
  C   1.07783540064716      5.39886905030139     21.66999092314738
  H   0.72892710729132      6.14646720188358     20.95316220746096
  H   4.37893542513864      5.10123688925447     19.56829818553110
  O   5.48452878696655      2.61940385905196     20.93564185678867
  C   7.33604033725263      5.57771125986005     24.65020480875137
  H   7.59116677291582      6.65315922250449     24.65087490138972
  C   8.60918268915776      4.75479900529973     24.75832269838338
  H   8.36792714913300      3.68161600743124     24.74029802578108
  H   9.14957667680771      4.97911935976647     25.69036547916358
  H   9.27359136767040      4.96486183107744     23.90708475676741
  O   6.68819941795823      5.25331891942998     23.42133712047775
  C   6.34197159395317      5.32692559231611     25.77107515412713
  H   6.03031480599208      4.27143162582199     25.77384842413304
  H   6.78522503842607      5.56462638528647     26.74977192076794
  H   5.44765198866334      5.95219413814521     25.63057265795158
87
Computed coordinates of PPOCH2CF3P derivative
Co  5.33324091275188      5.48647280163738     20.67124771877324
  P   6.60681827720772      6.34814476038322     19.14927524602831
  P   6.59811171247698      6.20325903759789     22.14931542783423
  P   3.64449344325047      6.56145224017547     21.41977777896630
  N   6.26405467171989      7.72595083269338     22.86520289732520
  N   8.15561033232420      6.71981853265758     21.72378518084004
  C   5.42867222192493      3.76163260252502     20.86061651241456
  C   8.50610858106204      8.08413468675939     22.09843677938238
  H   8.49853735981907      8.73117070819878     21.20412745410338
  H   9.50964031078466      8.13200175581690     22.54823392342892
  C   7.44921208360176      8.53892009622761     23.10859387626142
  H   7.83051106005162      8.41695747975101     24.13906060235869
  H   7.20566829833121      9.60327779076693     22.96488940329494
  C   8.35303930342592      5.80728682119600     19.43672445591677
  C   8.90455339132897      6.04952056108235     20.71486888373487
  C   10.20972147875807      5.64619992722919     20.99993846984265
  H   10.60250948433895      5.82008228120328     22.00404127623703
  C   10.98462768991839      5.01768931286395     20.02743796740123
  H   12.00608018043647      4.70906592806496     20.26242963878082
  C   10.44740097990031      4.77300573197271     18.76712345661698
  H   11.04481344718402      4.27561624955524     17.99933411028973
  C   9.13887846559241      5.16138113944071     18.47939999650730
  H   8.72733428589849      4.96892987746458     17.48548720798986
  C   6.26178787890263      5.85104764274617     17.41591443576447
  C   6.06587175409505      6.76753533101360     16.37840944169183
  H   6.17402461709550      7.83828235865011     16.56469051346322
  C   5.71900669627156      6.32496510441056     15.10039638730311
  H   5.56228970830260      7.05450272171369     14.30167126666558
  C   5.57372277068937      4.96454395610231     14.84420479877179
  H   5.30529033260097      4.61994797920237     13.84233737479803
  C   5.76037483828814      4.04294151000863     15.87628993200761
  H   5.63681215059613      2.97374233315527     15.68758038160507
  C   6.08539509998157      4.48367249570466     17.15499937851281
  H   6.19617100466801      3.76007209718662     17.96782504258553
  C   6.91747463430512      8.16613923659761     19.00824523669100
  C   8.03092336346923      8.67860584809006     18.32631211618818
  H   8.73276445637284      7.99623376712364     17.83863364487216
  C   8.26020640771978     10.05099482779928     18.27473303294672
  H   9.13339268986161     10.43567427525589     17.74173018065661
  C   7.38054650214100     10.93312034033369     18.90642110135102
  H   7.56160029592538     12.01028958892007     18.86396697851211
  C   6.27521336862794     10.43399105142074     19.59057839432323
  H   5.57799229086050     11.11164903982313     20.08971168799459
  C   6.05170195009883      9.05796082828391     19.64341481796448
  H   5.19675577393771      8.66707481613854     20.19263669329131
  C   5.03837314632528      8.01563181755160     23.48624820374202
  C   5.03938405587060      8.83271635030212     24.63179086474810
  H   5.98203766694691      9.23411215252749     25.00610808144028
  C   3.86589410473658      9.12258847581867     25.31748837546910
  H   3.90649061594763      9.75752168887185     26.20629780912166
  C   2.65586251633287      8.58836233856321     24.88676233528762
  H   1.72920313717626      8.78944027728557     25.42808899431622
  C   2.64202915581993      7.79371650780124     23.74499983961881
  H   1.68937090044461      7.38495593286859     23.39801536497277
  C   3.79988904828070      7.51134516296780     23.00741987181771
  C   2.90603338724620      7.82583574814646     20.28575736309351
  C   2.88052623146804      7.51820014281277     18.91718588097469
  H   3.26079607858591      6.55046577533678     18.57918994089628
  C   2.41166313545504      8.44152704264446     17.98786166970870
  H   2.40542011596646      8.18123570225264     16.92644153562242
  C   1.97588894453098      9.69856328799775     18.40797137659600
  H   1.62282843990897     10.43092419422515     17.67756716592741
  C   2.00293961001584     10.01808025610550     19.76304618875213
  H   1.66844696491630     11.00182504179358     20.10234688547490
  C   2.46132162848465      9.08728872025105     20.69694187863210
  H   2.48721362171717      9.36215390102421     21.75332559716091
  C   2.20837380751574      5.48116435993810     21.81712013869751
  C   2.45195211997222      4.38095610969246     22.65009325329132
  H   3.46574764146062      4.20525214593147     23.02183519446373
  C   1.42061104694901      3.51458184940398     22.99527159847505
  H   1.62476939278073      2.66201305086041     23.64773925966532
  C   0.13365996460736      3.72481912762900     22.49570862055768
  H   -0.67477757113312      3.03721315472818     22.75682196418643
  C   -0.11369205559270      4.80850024225157     21.65757156068616
  H   -1.11738670369595      4.97557694900904     21.25839668211650
  C   0.91843781065828      5.68720702395586     21.32147675310985
  H   0.71180442451992      6.53758267424667     20.66685929253913
  H   4.36538437813227      5.09904439997379     19.62181263247988
  O   5.44859779230327      2.61353974701916     20.94026034259858
  O   6.76556230581167      5.17962755923565     23.45629091942600
  C   7.21669460184281      5.47690709606616     24.73689036795702
  H   6.76624143622319      4.74991770181910     25.42866435893545
  H   6.92663019646952      6.48669974815018     25.07434316472110
  C   8.72369259358502      5.33971546201016     24.89557156714907
  F   9.39499408312112      6.39877420597808     24.40751707767340
  F   9.02601326099616      5.26093578644119     26.19779860425729
  F   9.19642041039308      4.25762278356366     24.29065032134155
90
Computed coordinates of PPOCHCF32P derivative
Co  5.39811109596468      5.49875100222127     20.64053793580281
  P   6.65071105273208      6.35366983764734     19.08665435405946
  P   6.70047954714985      6.22030590453889     22.07449418433209
  P   3.72963614650246      6.54803362186331     21.47310508765851
  N   6.42953697940065      7.71542782824270     22.86360064265246
  N   8.24201095464923      6.73526268412748     21.59010412221132
  C   5.46424659378642      3.77037416909949     20.86127657727546
  C   8.73772678999996      7.90964171103414     22.28715691430582
  H   9.39379756853356      8.48982901113643     21.62163236546422
  H   9.31776355090202      7.64800935705765     23.19113279057882
  C   7.48294920918434      8.70710000067717     22.64034307468038
  H   7.65750416576233      9.32102261594577     23.53538109481909
  H   7.20148847781382      9.38174687440518     21.81146099029153
  C   8.39003193704077      5.79138457452296     19.34032160533461
  C   8.98725836623823      6.06179632453141     20.59229500341263
  C   10.31551224138923      5.70178008166853     20.82414447379036
  H   10.76480822558454      5.91458969410214     21.79573877729446
  C   11.05159680730722      5.05362482365428     19.83334499748231
  H   12.09030523084773      4.77564269410012     20.02775162348706
  C   10.45799528047670      4.74590305281180     18.61337407869627
  H   11.02488597691900      4.22463111431691     17.83865216829394
  C   9.13382205819019      5.11457516070646     18.37270781389393
  H   8.67972588048341      4.89031410465596     17.40452405112288
  C   6.33746820059483      5.95012937974611     17.32090227157376
  C   6.80171254132625      6.75567323063975     16.27289635699930
  H   7.36075388172550      7.66913346830468     16.49081189004384
  C   6.55040613695573      6.40494212715387     14.94830140292911
  H   6.91216903780511      7.04586558187730     14.14041569413483
  C   5.83481105085874      5.24425894833431     14.65529365646900
  H   5.63453905661300      4.97275084305794     13.61558923600729
  C   5.37003239979926      4.43654350632472     15.69161875398969
  H   4.80454647966128      3.52815930569957     15.46959896476811
  C   5.61509290948537      4.79081597892392     17.01741659816838
  H   5.23680572410478      4.17153931067128     17.83436656007230
  C   6.91712055037313      8.18480588231588     19.01450565440947
  C   8.17418366219731      8.79155678428012     18.90225371513346
  H   9.07333695373302      8.17627331062601     18.81206236342332
  C   8.29411309388755     10.18173042013147     18.91390776032921
  H   9.28337679313454     10.64001835136146     18.83355614472476
  C   7.15903705708163     10.98406123719943     19.02482930309851
  H   7.25551586315699     12.07276468124982     19.03685690650812
  C   5.90084803389923     10.38882794353588     19.11470401335264
  H   4.99952149744464     11.00176461907309     19.19485528725870
  C   5.78486222314917      9.00082296967235     19.11182578423647
  H   4.79995235806545      8.54087253180226     19.19837644966275
  C   5.19312684528176      8.07155137974516     23.44872608876206
  C   5.22328555891103      8.91601008508530     24.57335051437047
  H   6.18385824099243      9.28211540643369     24.94016181464232
  C   4.06670594918295      9.26636303138782     25.25231092809402
  H   4.13079476303086      9.91853055485623     26.12686408284804
  C   2.83692973159201      8.75967341864942     24.83620024451085
  H   1.91903328186418      9.00580890048640     25.37393872681595
  C   2.79553947689977      7.92791116955317     23.72666712671126
  H   1.83068874950109      7.53263316515243     23.39862474190117
  C   3.94539550172381      7.58559162507095     22.99549974663753
  C   2.81173984924464      7.70204167836285     20.35807781796995
  C   2.46724230150434      7.23281221106996     19.08088701709028
  H   2.70006685401731      6.19997878861442     18.80771771755649
  C   1.86761821986195      8.07402401099615     18.14903528216667
  H   1.61061821793527      7.68901857000792     17.15930909307072
  C   1.61668656151438      9.40910644553660     18.46955948248947
  H   1.16159554582669     10.07560460352532     17.73272165646873
  C   1.95812421720785      9.88772906380462     19.73152374509102
  H   1.76867574445713     10.93237284343590     19.99186457483125
  C   2.54753666814154      9.03978166454455     20.67118768978702
  H   2.82299202224521      9.43861957956701     21.64914645129204
  C   2.41129773013777      5.40446830845116     22.06715037549756
  C   2.80359155092334      4.40427024712545     22.96730782033683
  H   3.85193472380265      4.32887346838566     23.26899955333110
  C   1.87025321944486      3.50981584749822     23.47914534742234
  H   2.19108539440044      2.74034387812002     24.18538652753007
  C   0.53364099868866      3.58892038458717     23.08421843355062
  H   -0.19793899879215      2.87906993481381     23.47856932863909
  C   0.13798062116538      4.57163419225053     22.18136230801704
  H   -0.90554037234782      4.63803777299228     21.86281125514759
  C   1.07120582041431      5.48085984636471     21.67884204351300
  H   0.74428562977917      6.25383648144004     20.97902013235651
  H   4.38004993078587      5.13843829351987     19.63252675089387
  O   5.44255843679744      2.62784709586382     20.98457491713191
  C   7.36062444680585      5.54804219524987     24.65601497053514
  H   7.43969777548974      6.64221349958246     24.78352929373017
  C   8.75952049312685      4.97098733219109     24.90546908802443
  O   6.90609170572228      5.19204692652957     23.40042483944696
  C   6.32474027893267      5.06750097714403     25.67976352016504
  F   8.75319514983259      3.65602853870797     25.07686957928489
  F   9.55087744137865      5.24684851367446     23.86523768048730
  F   9.30993719254569      5.53250672015810     25.98492261197146
  F   6.05671753006739      3.77499456051794     25.54973520177162
  F   5.18837658370695      5.74198841850789     25.50640824321625
  F   6.74845277434225      5.28712171538685     26.92705614065055
109
Computed coordinates of PPmenthoxideP derivative
Co  5.23776807095736      5.38197769608403     20.40147446192838
  P   6.35335900900735      6.21669215844439     18.76034375769791
  P   6.79132761192349      5.82874803784049     21.70985184296089
  P   3.82442217044911      6.59784403087248     21.44167505160123
  N   6.76550174792395      7.36468529755586     22.49717338860262
  N   8.34538222163073      6.16837886417582     21.07947029702163
  C   5.13532305398654      3.65507756663937     20.51278207666436
  C   8.92996744223828      7.44397982633187     21.47876468463809
  H   8.91057190473541      8.14615245232023     20.62696567279031
  H   9.97972599132859      7.32912662489040     21.79583601115695
  C   8.07797839947845      7.97542569344668     22.63420962520050
  H   8.54368861318467      7.73431967796424     23.60939260653441
  H   7.99033161492637      9.07172857467695     22.57250687226461
  C   8.03911287632102      5.45189723497182     18.72322867316775
  C   8.82735450033967      5.54040864495420     19.89441806235444
  C   10.13203064320802      5.04118198945731     19.88354823160009
  H   10.73792701237472      5.13074367027969     20.78816063994058
  C   10.65700670658718      4.42853117491026     18.74860013762456
  H   11.67892309127981      4.04208827931732     18.76363676369652
  C   9.87039634674340      4.30124319606732     17.60819835565987
  H   10.26730139278017      3.81427398924947     16.71429255472239
  C   8.57447859978717      4.81617572189900     17.60011482242501
  H   7.97415136338894      4.74112020996555     16.69015479579249
  C   5.68384258477790      5.93302363723733     17.07390860828998
  C   5.45546046067605      6.96079949201692     16.15359729316493
  H   5.73836758438864      7.98767487654500     16.39552328231779
  C   4.84876445603017      6.68833069425072     14.92595387117784
  H   4.66855002022776      7.50323354465152     14.22007130984688
  C   4.47576961039688      5.38724462605992     14.60100287878232
  H   4.00426559503118      5.17579021900481     13.63789311341410
  C   4.69507566243834      4.35586539686511     15.51612979607327
  H   4.39537404456025      3.33318139323998     15.27431011001130
  C   5.27759402841610      4.62990249317599     16.74908273494191
  H   5.40934989590368      3.82770458396039     17.48094935010888
  C   6.88734607213651      7.98821515047676     18.70134503263280
  C   7.94661548199076      8.41467324309371     17.88660542214350
  H   8.45583752850841      7.69825039224194     17.23598523515511
  C   8.36928724297541      9.74095820767733     17.90811876555668
  H   9.19784673398563     10.05631924624576     17.26894740786953
  C   7.74078501601616     10.66275714358032     18.74832477183666
  H   8.07560811158652     11.70320494631977     18.76603507083609
  C   6.68779280156180     10.25004118747569     19.56117032398371
  H   6.18426086475092     10.95992711537016     20.22243381686853
  C   6.26764644831501      8.91978860227396     19.53635062923669
  H   5.45275376810083      8.59685693530516     20.18263670456037
  C   5.68965889228839      7.79409724921134     23.28732726313322
  C   5.95790635241822      8.57952271197057     24.42509283265165
  H   6.98609270665571      8.85643664833210     24.65860969658597
  C   4.94660072942009      8.97785902375874     25.29057855219282
  H   5.19933663833003      9.57898345184365     26.16787599973501
  C   3.63156085143661      8.59013049838405     25.05469904072314
  H   2.83052273012852      8.87195634726347     25.74103130221750
  C   3.35087417993244      7.83999575457664     23.91762762500445
  H   2.31590824264343      7.54996370488301     23.71818569221032
  C   4.33960661836038      7.45490285564271     23.00202921143481
  C   3.05877185545614      7.98075423173046     20.47403562398106
  C   2.82291573028133      7.75043457230980     19.11028865624158
  H   3.05946112694827      6.77130975794421     18.68567094469899
  C   2.32691725110221      8.75945875628582     18.29027230491481
  H   2.15740418594591      8.55659414372525     17.22978719540976
  C   2.07216250592453     10.02619570151043     18.81602715845443
  H   1.69926193109415     10.82528551830345     18.17030957002400
  C   2.30591296866884     10.26898552737095     20.16723833664975
  H   2.11382002154737     11.25937587602792     20.58802930652009
  C   2.79295543972482      9.25365917522287     20.99200341930597
  H   2.98398512011005      9.47007687582327     22.04485107468360
  C   2.36892154814085      5.64534592239404     22.03983749125309
  C   2.63411459103074      4.50925744702079     22.81711837367909
  H   3.67228126980133      4.24054792634770     23.03529295640951
  C   1.59190134370624      3.72548842821715     23.29907873928895
  H   1.81278684275004      2.84380632631929     23.90579671004242
  C   0.26963697043285      4.05525855584951     22.99390477004840
  H   -0.54974229725955      3.43211393772820     23.36124687415440
  C   -0.00077288701324      5.17535303409885     22.21291017532582
  H   -1.03342269862735      5.43542007157433     21.96644767075745
  C   1.04458950334722      5.97190133872087     21.73955839352925
  H   0.82198753742642      6.85186471622150     21.13056866354546
  H   4.08479025427140      5.15608722465599     19.50297475207094
  O   5.00705120652139      2.51096287866801     20.56258383015156
  O   6.99455593121336      4.72647117387845     22.90757024068435
  C   7.90594139465421      4.78262260796829     23.99741415252716
  C   7.13090684793828      5.15024990077115     25.25632630068262
  C   8.65082327194826      3.44762043840746     24.13735950733005
  H   8.67254078004624      5.55612137007945     23.79413183862588
  C   8.01913094335898      5.21911016427231     26.49724534577899
  H   6.34164458211202      4.39120800597029     25.40162137180441
  H   6.61298751837474      6.10844128601033     25.10159466583422
  C   9.55560703430131      3.54004597041047     25.37642986648159
  H   7.88779095897257      2.67259594695412     24.34243524507256
  C   8.78667182267692      3.90437339617856     26.64585806970343
  H   8.76425413445541      6.02312365024551     26.33433567819267
  H   10.07808022592194      2.58418549147663     25.52715023400377
  H   10.34410316363327      4.29587669674639     25.19992795102326
  H   9.47837671493861      3.96181745162578     27.50285763889405
  H   8.06714607394410      3.09847866769244     26.88114775364240
  C   9.38450548043499      3.07423872359482     22.82060225377010
  H   9.60815902063913      4.02849221876982     22.31353245276170
  C   10.71684563603728      2.34529184749417     23.01065186408498
  H   10.58180486188767      1.38111811708909     23.52837869184308
  H   11.16263993406295      2.12456408586734     22.02799087061950
  H   11.45172874857689      2.93326194171877     23.57992772572342
  C   8.48895118505093      2.25868469487706     21.88408572198102
  H   7.50725279653061      2.72624597899980     21.74643746183609
  H   8.95594378209849      2.14749495045770     20.89250923121109
  H   8.32224757469828      1.24776082528157     22.29293085294084
  C   7.20911972395223      5.57166006934820     27.74121686315768
  H   6.44953947908750      4.79917365368911     27.94519407662461
  H   7.85049234414003      5.65329262700364     28.63242115880861
  H   6.67992437401006      6.52904811779970     27.61374979246651
83
Computed coordinates of PPMeP derivative
 Co  5.25708346007120      5.34574399201201     20.72975103647429
  P   6.52556893517392      6.29361530049218     19.24279133764873
  P   6.51819641044329      6.05504068322558     22.22676521899129
  P   3.57004571623015      6.46109571715454     21.41900650317122
  N   6.23598607447005      7.64443397506087     22.85083886400659
  N   8.09819644026448      6.51208034042418     21.75317344348312
  C   5.40559090259670      3.63835589416130     20.95884943588324
  C   8.65303986628963      7.54753018474132     22.59780072756272
  H   9.35707600652477      8.15854673954323     22.01262513552709
  H   9.20727532819886      7.13849203564949     23.46459028991743
  C   7.46104264812070      8.40222846608558     23.08104749407873
  H   7.60299634093804      8.64277909287920     24.14806680431272
  H   7.40826290504740      9.35467219766566     22.52497550961829
  C   8.24025368866370      5.65469199696963     19.47028762970699
  C   8.83266078630817      5.87144585664645     20.73754093766422
  C   10.15817148634943      5.48495742194001     20.95333628111275
  H   10.61451653615390      5.65950327330899     21.93075630136691
  C   10.88944679562772      4.86553506531792     19.93990832816390
  H   11.92521242546097      4.57029698307349     20.12537496789071
  C   10.29695524841987      4.61170282751563     18.70737465455188
  H   10.86046595894094      4.11671704418156     17.91323503596776
  C   8.97780143861896      5.00840646600569     18.47915819694740
  H   8.52534088378522      4.83736088996470     17.49898379699750
  C   6.19195977500978      5.99906093532714     17.46046881081739
  C   6.34533451647162      6.97715233890757     16.47212706567665
  H   6.68296168188494      7.97993350763425     16.74255711283924
  C   6.06113194865183      6.68398880355111     15.13804098853402
  H   6.18343294693729      7.45929154230451     14.37734329324330
  C   5.62684169467587      5.41075517376171     14.77663967232114
  H   5.40845912127477      5.18143370991429     13.73046728158429
  C   5.46377712702917      4.43118602346674     15.75704029070110
  H   5.11430815213975      3.43267639023835     15.48296910064792
  C   5.73285524045161      4.72710668578959     17.09050358248188
  H   5.57688014310228      3.97004036459225     17.86395557327475
  C   6.91657633622742      8.10533596503093     19.30391484732889
  C   8.16267376324958      8.61792926798604     18.91568702362257
  H   8.93481679407846      7.94363760398143     18.53579224701312
  C   8.43408376832743      9.98089814891024     19.02037187982310
  H   9.41150632081520     10.36223475413200     18.71363231793385
  C   7.46351712581687     10.85485107346876     19.51220271227081
  H   7.67808534970642     11.92344810303894     19.59572272746622
  C   6.21997859298434     10.35662444475927     19.89546118904412
  H   5.44805543790088     11.02652359927649     20.28250050438164
  C   5.95466276563270      8.99182627540788     19.79375730532093
  H   4.98535573832342      8.60984057604485     20.10825676588684
  C   5.00375440666955      8.08918009564472     23.33248348270428
  C   4.98178304417870      9.11436980485530     24.30199257036914
  H   5.91446150813823      9.58305481958651     24.61270431550108
  C   3.80147229519590      9.52905951594949     24.90478459694573
  H   3.83885882330543     10.31878436731239     25.65968848840186
  C   2.59226529704221      8.92752513206316     24.57147521676010
  H   1.66161114822629      9.21987061538951     25.06177199120486
  C   2.58995571133498      7.95787649032794     23.57541513557560
  H   1.63744393628915      7.50971031969919     23.28062353847453
  C   3.75315830468367      7.55043000824463     22.90678211824588
  C   2.81463789952883      7.62199864098079     20.18330092115758
  C   2.81250170193302      7.20795490410834     18.84290220689464
  H   3.21623481942036      6.22514160915205     18.58784022531720
  C   2.34182017618709      8.04551281316554     17.83610089018055
  H   2.36169036046313      7.70258658939775     16.79864662932684
  C   1.87422276754686      9.32170572135410     18.14885146190907
  H   1.52051932507622      9.98797406699812     17.35793249518532
  C   1.87268089982799      9.74628816021791     19.47524508572861
  H   1.51570497714640     10.74701363040575     19.73176966544629
  C   2.33692099978869      8.90285342670279     20.48571644788326
  H   2.34561787904620      9.26553364691723     21.51510074714430
  C   2.12977950288463      5.42049720139364     21.90856443417385
  C   2.38100429350668      4.32126765922087     22.73927378425561
  H   3.40869118746832      4.10444326786076     23.04283801777387
  C   1.34284240505143      3.49593747822754     23.15858090977553
  H   1.55654712073752      2.64345037575316     23.80809210296211
  C   0.03656874178461      3.74654909570092     22.73560419470404
  H   -0.77868399441070      3.09203696904047     23.05421354151432
  C   -0.22130826658329      4.82712771589868     21.89619438267525
  H   -1.24051565981971      5.02550312287719     21.55488236826889
  C   0.81917222392148      5.66273845128744     21.48592770431911
  H   0.60399232612670      6.50869844379788     20.82823870010027
  H   4.29910965810160      4.88616934923516     19.69774160463794
  O   5.46390304899724      2.49265687107784     21.08465367843620
  C   6.77168559678212      5.08269099754003     23.76001418621257
  H   7.10317260459621      4.07219290288127     23.47956417303461
  H   7.50427038261295      5.54031137806275     24.44012872969556
  H   5.80571192382266      4.99649661012641     24.28000903384083
83
computed coordinates of PPCF3P derivative
Co  5.25596356734107      5.39974386087166     20.74477463859112
  P   6.55666049999072      6.28064461766090     19.24818186381081
  P   6.51458032075506      6.10358019188464     22.21930295083083
  P   3.56989107456258      6.53755226777481     21.41435115992084
  F   7.75304092160152      5.60081259372589     24.59470104458437
  F   7.35294091260482      3.85489389616721     23.39102858149678
  F   5.74124145343926      4.82801437603617     24.45736360414240
  N   6.19605102166045      7.61814815584592     22.94978503204736
  N   8.10045650849082      6.56581123619089     21.82370653136323
  C   5.30338961705386      3.67395332683142     20.94093147419469
  C   8.51804921297722      7.85555665830604     22.36110827162992
  H   8.63365352195943      8.57526300148230     21.53152947721669
  H   9.48156854036702      7.78895966579654     22.89167041842763
  C   7.41917151122590      8.31568019185438     23.32957606437324
  H   7.70420074649734      8.09337263869502     24.37267392427452
  H   7.26435049419975      9.40202306593958     23.23937267744527
  C   6.86359045050355      5.04270706009344     23.75564646480533
  C   8.28786362381131      5.69872523753577     19.52182838045286
  C   8.84689464223876      5.92664214213155     20.79960979809893
  C   10.16181610859648      5.53517575746162     21.05981445085656
  H   10.57234777300739      5.70010353164598     22.05885423154822
  C   10.93058412227338      4.92582109814213     20.07063783755827
  H   11.95893898732810      4.62841652039082     20.28951527608073
  C   10.37934665972373      4.68354588091696     18.81589378365378
  H   10.97125199870827      4.19853318656521     18.03623983520437
  C   9.06452911820729      5.06522319325759     18.54947143483590
  H   8.64255755091517      4.88471957923433     17.55763230900503
  C   6.21093494293008      5.85951184625548     17.49580453640276
  C   6.09131939780184      6.81565573212213     16.48265016332855
  H   6.25388792308533      7.87266414820511     16.70391983446766
  C   5.75113205048556      6.42991514840590     15.18483753577955
  H   5.65250464354584      7.18929985593645     14.40490053643444
  C   5.53726693709429      5.08736850959336     14.88501452836686
  H   5.27493129904530      4.78737544857308     13.86731631295183
  C   5.64902629735311      4.12697695255029     15.89211069546293
  H   5.47177934303703      3.07226790910926     15.66815583041797
  C   5.96722199979423      4.51201755976551     17.19048493026150
  H   6.01929569671197      3.76156464231757     17.98456844638071
  C   6.91859829158111      8.09502610015131     19.18727132894710
  C   8.06607016103707      8.59823370628325     18.55596828477192
  H   8.76180948384182      7.91394042839824     18.06265770448810
  C   8.33667234160490      9.96418975140242     18.56011353778374
  H   9.23555204090551     10.34063198518841     18.06532462334598
  C   7.46567876410214     10.84974336983475     19.19853010293428
  H   7.67915386899209     11.92180054305319     19.20053818178721
  C   6.32735090519198     10.35996703976929     19.83322448406524
  H   5.63601893789542     11.03991482172768     20.33711381910150
  C   6.06241367684097      8.99046700700329     19.83000584491875
  H   5.17835345997852      8.61035989324771     20.33786998660903
  C   4.95396583304822      7.97465744110055     23.50206442285540
  C   4.93941329705922      8.81041072102404     24.63393774721347
  H   5.88016546243065      9.16028620879958     25.05842659221762
  C   3.75037753959492      9.18179741594019     25.24898161963755
  H   3.78313798752890      9.82799177606404     26.12991732535984
  C   2.53464965705915      8.71080933401918     24.76481470462554
  H   1.59446008608907      8.97356243217604     25.25373708852924
  C   2.53645542703072      7.89336791682295     23.64029031593099
  H   1.58243127347638      7.52307183955262     23.25556396294354
  C   3.71330461581109      7.53235678404742     22.96973783763498
  C   2.89042205976607      7.77065779955564     20.21040445882582
  C   2.91611332460685      7.42319504940019     18.85155793189591
  H   3.29918461247755      6.44331635574850     18.55500102966245
  C   2.48954267262330      8.32120314857188     17.87744371706938
  H   2.52402248853786      8.02894505912125     16.82489695655235
  C   2.04434687943361      9.59153180343118     18.24262117756764
  H   1.72464796978192     10.30381771844801     17.47782713535249
  C   2.01944055727727      9.95038746232986     19.58800728694096
  H   1.67881873118068     10.94548472002289     19.88536605613965
  C   2.43580281670896      9.04586587513315     20.56567624413612
  H   2.42381492221114      9.35349796559204     21.61300294313511
  C   2.10725594371686      5.49810701407185     21.81434303466198
  C   2.29695370959119      4.46344380131819     22.74027901464390
  H   3.28580545712055      4.31404743900692     23.18330088692917
  C   1.23959248711270      3.63362450843901     23.09542508141176
  H   1.39996714582115      2.83491572028705     23.82374394589032
  C   -0.01754606579066      3.81402065307005     22.51460571920878
  H   -0.84633813726936      3.15532297332670     22.78603568972153
  C   -0.20957079759875      4.83122784985927     21.58390146112501
  H   -1.18965291439101     4.97450379970870     21.12180256863086
  C   0.84788825346577      5.67478819718588     21.23667591332995
  H   0.68455390937057      6.47450767077999     20.50993227236711
  H   4.30438587345614      4.99923870163066     19.68791759819269
  O   5.27648349876396      2.52632151308064     21.01737749419922
